# Supplementary material for: Chemical reprogramming ameliorates cellular hallmarks of aging and extends lifespan
Source: EMBO Mol Med. 2025 Jun 30;17(8):2071–94. doi: 10.1038/s44321-025-00265-9 (PMC12340157; doi:10.1038/s44321-025-00265-9)
Supplement: Supplementary file 3 — Source data Fig. 1 [file 44321_2025_265_MOESM3_ESM.zip]

Archive with 27 entries (21 files):
- Figure 1/
- __MACOSX/._Figure 1
- Figure 1/.DS_Store
- __MACOSX/Figure 1/._.DS_Store
- Figure 1/1F/
- Figure 1/1B/
- Figure 1/1E/
- Figure 1/1D/
- Figure 1/1C/
- Figure 1/1F/1F.xlsx
- __MACOSX/Figure 1/1F/._1F.xlsx
- Figure 1/1B/1B.xlsx
- __MACOSX/Figure 1/1B/._1B.xlsx
- Figure 1/1B/.DS_Store
- __MACOSX/Figure 1/1B/._.DS_Store
- Figure 1/1E/.DS_Store
- __MACOSX/Figure 1/1E/._.DS_Store
- Figure 1/1E/1E.xlsx
- __MACOSX/Figure 1/1E/._1E.xlsx
- Figure 1/1D/.DS_Store
- __MACOSX/Figure 1/1D/._.DS_Store
- Figure 1/1D/1D.xlsx
- __MACOSX/Figure 1/1D/._1D.xlsx
- Figure 1/1C/.DS_Store
- __MACOSX/Figure 1/1C/._.DS_Store
- Figure 1/1C/1C.xlsx
- __MACOSX/Figure 1/1C/._1C.xlsx
