# Supplementary material for: Chemical reprogramming ameliorates cellular hallmarks of aging and extends lifespan
Source: EMBO Mol Med. 2025 Jun 30;17(8):2071–94. doi: 10.1038/s44321-025-00265-9 (PMC12340157; doi:10.1038/s44321-025-00265-9)
Supplement: Supplementary file 3 — Source data Fig. 1 [file 44321_2025_265_MOESM3_ESM.zip › Figure 1/1F/1F.xlsx]

## Sheet: p21
Control	Treated
1	0.237
1	1.133
1	0.083
1	0.23
1

## Sheet: p53
Control	Treated
1	0.149
1	0.841
1	0.285
1	0.916
1

## Sheet: Gadd45b
Control	Treated
1	0.094
1	0.461
1	0.118
1	0.125
1

## Sheet: p16
Control	Treated
1	0.465
1	0.198
1	1.336
1	1.5

## Sheet: IL6
Control	Treated
1	20.836
1	1.029
1	0.916
1	0.179
1
