# Supplementary material for: Chemical reprogramming ameliorates cellular hallmarks of aging and extends lifespan
Source: EMBO Mol Med. 2025 Jun 30;17(8):2071–94. doi: 10.1038/s44321-025-00265-9 (PMC12340157; doi:10.1038/s44321-025-00265-9)
Supplement: Supplementary file 3 — Source data Fig. 1 [file 44321_2025_265_MOESM3_ESM.zip › Figure 1/1B/1B.xlsx]

## Sheet: Sheet1
Control	Treated
69.3743	45.7292
327.424	25.9558
50.4476	84.4733
52.5819	39.3703
48.0399	36.2835
498.876	58.7997
203.748	60.2725
57.6002	106.319
47.5195	65.8024
201.296	84.4997
165.771	66.5256
88.3097	57.7766
51.8587	28.3547
33.2407	115.386
47.9076	57.2651
80.4957	49.3804
45.0765	122.794
59.1789	99.3959
42.9422	124.858
123.173	67.1694
69.3302	44.7237
151.193	47.5019
604.11	66.6931
685.091	72.8227
351.625	212.788
35.4368	95.4183
46.0555	102.765
300.331	129.647
56.4713	30.2774
111.073	138.413
84.6055	65.0262
137.911	272.858
101.557	36.3893
56.5066	47.4931
49.1864	49.7597
26.8907	87.322
59.6816	35.3574
48.8954	51.1796
146.748	91.6964
239.538	157.508
98.7785	75.8213
85.9902	55.4659
162.253	81.995
567.535	58.341
568.338	133.192
54.7251	55.413
1249.99	206.103
279.605	90.4882
194.197	113.154
125.396	112.581
36.2041	202.187
276.712	102.218
241.822	50.0507
51.8323	286.237
276.844	56.7624
48.1457	66.0317
129.885	172.413
332.072	151.255
39.9524	64.6911
101.045	55.5012
299.114	82.533
243.119	94.4746
282.048	53.5962
98.9549	31.565
225.189	107.263
347.206	174.935
244.918	69.3125
124.02	73.4841
432.235	53.7637
619.685	94.404
68.4306	30.2421
1218.2	58.8438
471.2	38.6206
48.1104	138.202
512.775	173.947
991.551	75.6537
29.7217	39.432
195.079	34.9605
44.1593	45.9144
367.985	63.5181
197.76	94.2012
39.5908	51.5059
856.022	43.5507
80.0635	44.7325
78.3172	48.9836
57.9618	79.7019
144.534	170.807
64.2325	51.065
755.797	88.4773
65.3878	82.6388
72.9109	147.991
51.6294	77.4706
38.6735	78.6171
872.382	112.484
602.223	47.9164
55.1484	63.9503
46.5846	77.3295
54.0548	47.5019
239.97	52.7936
54.8926	82.4183
275.036	89.3416
181.232	74.9658
78.1673	120.175
121.295	86.246
29.5013	72.9285
54.2664	34.6607
256.965	109.635
52.5555	40.5962
77.6646	53.0141
55.9686	96.944
59.6111	69.8152
31.4504	62.5039
35.3045	69.4536
69.4448	84.3057
37.9151	53.896
354.879	124.443
616.854	83.556
265.758	34.5284
399.965	64.1355
32.6498	139.286
519.91	69.5154
38.7176	47.0433
135.847	187.194
237.721	45.7027
62.9007	47.3078
313.966	38.3031
220.091	25.7618
237.06	52.1409
261.878	92.4461
43.0039	200.847
186.153	199.021
409.798	52.6172
85.7785	69.2861
46.373	154.306
127.124	192.891
572.501	122.891
448.71	68.5717
37.0067	42.1925
46.761	53.0493
52.1586	78.5289
67.7603	78.8817
120.325	98.3111
30.7183	46.5229
30.4538	105.896
	23.407
	64.7705
	195.749
	60.0961
	62.3451
	77.1354
	164.343
	84.8966
	43.8947
	100.163
	39.6261
	142.109
	98.5139
	110.747
	125.493
	191.524
	98.0553
	136.27
	53.5168
	37.7387
	152.816
	51.2325
	274.578
	121.401
	114.883
	186.524
	94.6333
	24.8446
	59.2671
	146.571
	78.7141
	59.32
	94.7656
	175.79
	83.9176
	63.0066
	66.4109
	37.2183
	241.549
	55.1043
	62.7861
