# Supplementary material for: Chemical reprogramming ameliorates cellular hallmarks of aging and extends lifespan
Source: EMBO Mol Med. 2025 Jun 30;17(8):2071–94. doi: 10.1038/s44321-025-00265-9 (PMC12340157; doi:10.1038/s44321-025-00265-9)
Supplement: Supplementary file 3 — Source data Fig. 1 [file 44321_2025_265_MOESM3_ESM.zip › Figure 1/1E/1E.xlsx]

## Sheet: Sheet1
Control	Treated
20.8718	262.58
87.7056	149.762
37.4613	224.934
38.2852	81.5264
31.9112	80.0671
43.8991	605.857
45.2148	441.932
118.691	125.713
39.7924	525.39
29.2799	164.618
40.958	606.415
50.0463	447.396
264.49	146.827
122.194	169.676
85.2946	320.703
62.4844	140.083
31.1416	210.992
22.3088	156.194
42.5164	90.7552
38.7993	300.913
64.7134	120.115
118.917	497.33
117.758	48.5582
129.008	93.8528
88.4656	103.944
167.038	611.918
56.6885	113.652
76.3851	169.759
206.661	237.857
257.171	209.74
76.8354	189.685
66.0354	219.623
177.902	776.928
76.7747	181.268
211.413	241.079
69.5801	740.249
245.671	488.114
75.0918	117.049
136.673	90.388
140.08	224.551
108.676	392.821
66.655	445.857
40.4439	155.893
36.0307	167.211
126.888	84.9178
111.914	800.578
67.5651	681.437
117.273	148.571
73.8751	616.302
141.517	193.853
80.6962	142.647
87.5523	294.089
73.7346	700.556
58.6269	360.968
78.6428	314.201
66.1089	115.529
86.7156	386.154
55.8582	75.1557
70.107	300.16
148.22	274.897
52.0613	382.334
69.5609	617.918
68.3953	390.854
35.1844	191.036
118.937	215.788
49.6886	238.323
78.9973	102.216
76.4426	156.634
125.215	54.2775
41.6893	680.246
46.5655	263.621
40.4087	130.037
58.3746	434.188
114.185	633.109
105.774	456.612
137.078	255.002
100.849	696.666
106.907	494.418
79.4891	592.208
198.79	671.972
66.7284	88.1175
129.701	121.386
77.6337	127.421
132.496	154.025
118.7	347.041
71.6621	444.816
27.482	130.822
124.959	273.996
84.0651	168.025
90.503	339.457
92.1475	203.81
65.8023	363.462
152.579	221.922
63.4871	171.352
121.201	314.07
133.658	257.781
277.26	200.271
59.0388	121.319
165.563	46.4634
233.371	55.6922
201.98	175.459
41.453	118.113
30.2315	546.802
158.953	336.724
224.579	350.56
42.0789	210.829
49.3438	127.651
93.0353	99.406
136.436	380.734
47.2042	93.6899
38.0073	374.271
34.6639	173.85
42.1523	361.542
43.4616	143.12
43.8384	132.374
38.4736	583.676
42.5291	569.219
108.347	366.949
52.4956	303.324
113.929	284.171
106.269	142.65
144.739	588.143
55.6251	149.13
105.199	104.931
98.4768	679.674
61.0794	238.978
172.208	65.4159
47.9291	173.981
160.817	530.289
56.615	303.698
46.4538	260.731
55.408	239.253
100	486.253
38.6237	279.163
32.617	722.769
34.9705	80.0096
70.586	154.581
55.887	699.374
162.702	51.1193
62.9283	119.301
106.093	46.6997
165.547	244.126
122.363	72.4062
166.958	612.933
81.8521	259.965
86.9072	89.3693
51.4865	657.187
64.5665	273.661
163.813	488.338
82.708	152.901
142.967	260.246
198.317	274.099
181.846	53.6037
90.3912	609.615
115.619	421.625
170.158	373.664
47.9706	91.7771
29.4939	67.6609
41.0091	199.227
44.426	22.4685
168.475	276.395
85.2658	89.3885
38.2437	71.346
218.288	45.5756
77.2186	130.493
130.232	477.64
90.7808	29.9792
87.4757	129.321
80.4279	97.6146
130.41	46.1185
189.194
190.65
170.816
105.643
56.8194
80.4822
139.448
119.285
102.596
60.479
92.5243
44.3973
41.4274
85.8279
34.2488
125.09
36.0051
106.543
88.7466
72.9523
176.277
77.787
135.242
57.292
183.206
113.096
203.49
89.6312
130.43
37.7167
36.7013
74.5745
157.417
81.0091
142.184
85.5022
