# Supplementary material for: Chemical reprogramming ameliorates cellular hallmarks of aging and extends lifespan
Source: EMBO Mol Med. 2025 Jun 30;17(8):2071–94. doi: 10.1038/s44321-025-00265-9 (PMC12340157; doi:10.1038/s44321-025-00265-9)
Supplement: Supplementary file 3 — Source data Fig. 1 [file 44321_2025_265_MOESM3_ESM.zip › Figure 1/1D/1D.xlsx]

## Sheet: Sheet1
Control	Treated
21.29	26.5708
87.337	39.2592
93.3067	57.4775
51.5541	111.951
37.7149	123.062
95.9949	153.711
89.4521	164.883
96.923	181.162
103.942	82.6121
13.6335	136.472
30.5167	132.174
85.0196	150.451
45.3291	123.189
89.4153	120.131
110.386	129.665
109.349	27.8592
105.573	139.207
127.77	25.6212
106.472	82.0416
99.574	160.17
115.289	20.3072
86.8429	159.525
122.574	188.758
121.875	168.035
88.6922	155.918
93.8454	213.803
88.2961	119.793
134.17	124.159
90.1204	185.585
91.3752	138.048
97.4938	187.557
116.975	161.556
110.725	126.841
89.6424	157.978
139.807	173.346
137.613	162.814
88.1248	201.641
99.6434	145.438
123.518	207.634
102.797	170.599
102.651	211.925
107.331	143.073
126.254	215.944
122.308	155.321
109.71	34.1928
110.523	126.699
148.715	107.114
148.352	164.395
106	119.424
95.0752	117.252
95.9113	128.18
115.411	139.07
133.495	237.762
119.092	127.826
130.438	128.334
115.997	103.471
117.493	101.704
117.843	88.2674
111.368	97.3978
77.7891	95.198
132.141	130.492
146.711	200.344
115.165	138.996
112.239	169.531
88.3377	104.644
106.146	101.559
90.56	162.698
113.032	166.371
101.534	90.5398
83.7404	154.771
115.518	153.626
94.5176	122.036
169.541	127.186
85.6735	0.718568
116.873	154.24
78.7243	140.635
81.4752	116.521
108.897	149.992
89.0866	166.334
121.404	109.931
118.987	136.938
57.4722	154.717
94.8627	160.916
97.8345	112.252
97.9962	172.734
109.608	142.849
94.2001	138.954
93.9945	160.901
81.9953	149.446
115.116	137.396
120.773	162.7
151.549	159.837
83.6632	167.683
112.582	145.992
81.2927	178.452
115.658	171.049
68.3552	146.258
61.0712	133.044
88.2563	164.437
59.6505	157.104
80.0317	147.744
79.0759	119.578
72.1099	66.5906
44.9323	131.218
73.2541	83.5398
105.027	73.8248
78.9609	160.375
78.0336	140.724
158.428	119.583
111.298	156.857
118.726	170.583
79.6323	173.76
68.0323	127.807
80.3253	127.416
76.5285	138.116
79.2504	186.164
82.1206	119.162
109.662	169.412
92.052	61.3107
75.9449	86.7724
98.7338	251.33
50.5556	180.694
71.3465	171.728
98.57	200.926
82.4763	211.295
79.9596	214.837
70.5416	165.026
90.5241	216.232
97.7107	223.706
92.7159	174.209
106.618	231.899
92.0011	230.049
164.806	200.435
107.44	179.26
110.12	192.053
73.3318	153.303
114.854	229.894
88.5857	163.551
109.03	182.531
108.973	184.211
79.4499	192.946
107.614	144.572
108.79	116.103
168.132	137.843
109.988	187.36
102.919	219.268
102.126	178.714
70.8343	275.555
90.8537	91.2945
85.3497	179.683
109.889	203.014
97.4997	179.003
91.7347	174.757
105.657	225.883
119.897	190.717
80.0522	120.141
81.1376	178.888
98.8774	117.085
91.5601	76.8645
104.895	288.755
107.56	142.077
91.0843	198.991
108.371	144.112
71.9503	40.817
110.15	85.9279
118.395	130.412
96.735	127.301
80.2654	1.12334
132.699	112.273
86.9569	26.7032
77.5016	148.424
100.958	157.049
123.396	78.0915
93.8294	54.6431
96.6975	170.421
85.6848	229.167
115.853	126.799
77.2652	140.669
64.6814	239.569
82.7303	160.379
96.9003	195.877
92.7436	179.181
103.247	109.898
127.169	202.541
83.8273	148.598
65.8419	167.124
154.747	125.702
157.964	192.634
88.9669	133.008
90.1992	156.66
93.2178	187.378
135.837	146.901
106.972	111.87
116.202	136.916
78.155	134
90.1017	204.202
27.781	162.329
85.3197	150.864
76.8729	150.51
88.2613	176.993
46.2429	194.328
88.3247	104.659
67.1215	122.469
96.171	117.747
96.4615	54.557
75.5243	95.0366
51.9221	113.823
93.332	175.281
56.4058	165.716
124.583	117.445
98.4618	177.487
96.0832	38.5347
67.5839	187.662
83.8279	151.385
74.5536	139.087
85.7318	161.43
109.415	97.6427
96.7352	152.907
78.1198	121.868
138.509	186.133
72.9018	159.094
101.023	156.207
41.1955	270.032
130.008	95.5275
79.9697	156.73
89.4169	167.067
33.7554	183.612
91.4008	142.449
74.305	186.031
72.2718	158.835
52.584	144.255
102.214	166.422
82.9564	183.875
116.497	144.052
44.4965	141.456
111.682	153.455
93.4587	165.041
92.2346	159.411
103.77	117.601
81.8941	64.8278
84.826	72.9871
67.6623	38.896
106.152	179.048
148.946	167.26
72.7324	139.575
103.637	167.473
96.3786	137.515
83.9753	167.921
92.3529	114.483
84.7862	74.4269
125.934
77.4604
92.6012
75.6983
103.068
107.626
104.825
92.5239
69.9283
112.678
99.3074
56.4535
67.1497
104.624
169.743
116.754
78.2801
99.5214
82.6209
99.9182
81.1805
87.8934
85.4193
102.994
96.1241
122.674
133.94
107.936
161.918
122.436
163.967
108.531
139.305
153.581
86.416
104.322
103.778
105.755
136.588
114.653
113.574
132.333
119.064
140.169
123.375
137.188
147.504
87.6884
93.4837
86.1299
154.016
42.8104
113.942
103.723
105.844
102.804
116.556
167.592
177.886
94.2945
95.1546
134.556
105.973
119.841
125.19
104.524
111.45
110.346
81.3706
107.593
115.128
83.9938
92.1537
155.557
102.164
107.568
144.567
137.766
98.4449
121.581
117.126
33.8655
83.1259
59.7043
97.7488
71.9187
111.283
87.9611
66.7415
92.4192
115.802
110.833
132.084
78.2442
82.5416
102.522
99.9628
120.558
114.12
61.7602
98.9526
104.123
102.839
146.93
111.199
101.092
74.1283
97.1586
98.7101
139.426
85.9129
103.842
115.811
103.042
104.003
134.648
81.2148
130.518
141.289
114.185
107.557
111.247
144.269
102.318
113.334
98.0005
121.951
119.193
76.4834
110.542
110.323
111.774
149.131
97.4272
157.977
116.759
95.2989
141.332
105.978
85.5353
168.567
129.793
144.832
108.204
90.0105
94.7667
133.361
95.7083
82.0532
111.337
65.0938
110.119
79.445
85.7474
84.412
88.5743
98.1625
159.257
81.5202
106.493
54.7779
125.218
103.6
118.14
111.984
97.8729
82.2352
113.236
87.5787
99.0784
114.235
107.59
80.7674
108.045
77.282
107.377
110.214
59.3192
76.512
129.01
93.7588
84.8005
77.3952
86.2821
71.8654
57.9159
64.5392
67.6686
65.8805
96.6695
92.427
105.279
69.7305
88.7764
56.8477
36.8286
57.4741
71.4602
73.8807
77.9963
99.892
105.886
81.695
87.4339
67.6908
90.6439
77.2345
109.078
74.3158
56.0687
85.4063
78.2156
123.744
58.5892
92.0088
95.0082
112.919
84.4007
100.479
113.376
72.5934
122.847
69.3976
92.4137
94.6294
110.242
106.216
80.8582
93.654
100.442
91.6827
130.43
114.92
90.5096
58.5267
86.5857
103.961
82.6582
114.791
114.448
77.5736
89.4079
87.7094
96.6486
117.371
78.3765
79.4597
117.496
81.7755
86.4459
46.08
41.2324
91.5245
101.252
84.8624
95.6962
83.3342
113.579
55.5799
87.9296
90.3902
114.911
80.4582
108.195
72.5858
81.8582
110.115
105.081
76.0163
74.7628
82.8568
102.397
113.495
99.3806
68.0171
79.8246
92.2451
130.356
88.5631
86.5654
78.2738
68.0288
112.318
122.425
92.1616
93.8706
63.3514
93.0162
78.3126
114.427
70.221
77.8105
80.1094
126.823
98.1341
70.1712
102.15
116.448
81.6696
80.5776
108.991
50.6058
86.4661
103.124
93.1573
102.292
86.2413
76.5565
77.946
90.354
85.2207
119.011
111.725
77.419
79.4471
80.8774
59.9763
115.679
68.6899
120.977
113.928
80.9568
55.2999
101.689
86.2789
67.7658
56.6445
103.708
96.2905
71.7361
19.5432
80.1508
92.587
88.1048
104.018
116.043
63.166
75.8363
51.4143
76.2503
111.634
93.8647
87.9137
66.557
87.9914
116.107
175.509
86.2155
100.155
81.903
130.957
91.7318
111.009
111.448
108.466
90.0286
82.7244
181.877
148.479
67.8266
174.049
59.9127
96.456
80.3475
83.6849
81.7393
91.0647
145.557
95.1849
174.843
83.9159
82.2727
135.879
108.812
90.1586
100.417
166.392
103.642
148.91
127.183
107.666
112.907
94.1531
121.996
123.437
122.128
136.854
129.901
118.235
78.5466
148.746
126.315
127.946
136.831
164.009
108.85
85.3424
90.7107
115.879
97.2667
156.775
167.389
106.595
96.227
127.777
111.581
173.849
108.36
110.232
116.785
101.796
97.2154
142.658
105.17
122.466
102.825
127.401
89.1571
138.554
120.7
118.037
76.228
90.8688
137.705
148.058
102.493
82.0627
85.2298
70.4606
121.345
76.1278
105.686
125.478
81.6675
19.7929
26.8537
