# Supplementary material for: Chemical reprogramming ameliorates cellular hallmarks of aging and extends lifespan
Source: EMBO Mol Med. 2025 Jun 30;17(8):2071–94. doi: 10.1038/s44321-025-00265-9 (PMC12340157; doi:10.1038/s44321-025-00265-9)
Supplement: Supplementary file 3 — Source data Fig. 1 [file 44321_2025_265_MOESM3_ESM.zip › Figure 1/1C/1C.xlsx]

## Sheet: Sheet1
Ctrl	DOXO	DOXO+treated
37.3979	76.9223	49.7495
12.2913	64.9894	78.1607
10.4541	226.191	51.0914
11.1149	113.516	35.3748
30.4083	94.0445	53.7631
150.696	337.222	65.7807
36.4096	77.042	48.2408
8.03952	80.6053	12.048
46.0762	82.5303	72.9321
15.1172	49.1581	56.5537
32.9059	44.3324	60.7008
42.7777	126.021	54.4192
10.4321	111.836	32.6915
5.81175	110.137	48.3768
14.761	54.9849	71.7831
10.4193	280.844	168.698
99.011	149.793	32.8202
10.1522	150.837	80.6428
53.0813	51.281	14.0362
6.82382	137.161	46.7337
9.59069	40.0009	94.2735
87.7545	137.589	87.6553
8.53224	37.6417	69.1858
18.5632	134.018	32.4211
11.6946	129.594	51.3112
5.77897	190.809	27.3543
22.5198	86.7406	64.6373
8.65671	47.5729	35.3913
10.0799	163.575	57.9476
32.9614	47.109	170.634
33.1077	29.8955	43.8187
40.3749	29.7672	20.6658
11.4935	103.51	68.1496
173.526	144.025	43.576
121.529	163.444	23.0384
18.9798	80.4686	16.0265
58.5762	168.907	95.3971
60.6703	130.228	61.8618
18.5365	140.758	56.781
7.26227	84.0813	48.2241
6.02995	64.5966	16.3197
243.518	132.998	55.3522
10.5344	21.3511	11.8573
20.9658	87.9142	62.7737
16.7779	191.742	46.245
47.3186	178.854	93.0471
14.5665	134.201	23.2674
11.8898	103.347	92.1427
	57.3519	69.8636
23.748	48.8166	34.4982
17.4376	92.08	169.332
49.6004	153.397	50.7806
18.9106	61.7363	137.267
7.23461	162.972	35.2182
14.1988	106.702	152.125
95.1875	100.079	41.5137
6.39511	101.706	35.6264
14.5412	88.9646	57.6648
10.3268	208.989	59.4299
11.1825	88.9387	37.2401
42.5698	44.2272	61.1424
11.0931	86.9487	37.8515
22.2294	45.4853	108.253
13.4817	54.1662	20.6054
7.07912	137.877	16.1804
16.8076	141.98	303.939
13.1321	55.7805	21.7988
34.4881	106.933	32.4562
16.9333	106.988	66.6181
11.9698	34.9838	75.0952
65.163	38.8964	21.2553
67.8153	91.3879	68.2716
76.8917	57.407	49.6343
98.9226	202.733	68.2686
8.75128	107.942	66.8796
98.9007	220.733	15.3004
10.001	76.6083	52.1089
31.7449	181.601	57.1143
10.2651	103.407	77.931
113.364	102.013	33.0087
10.0431	114.393	69.9085
20.1668	144.693	48.3293
13.7466	86.7281	36.4125
37.7976	28.4207	66.7156
18.482	25.0397	143.421
47.9741	24.1564	15.6994
6.43735	130.569	72.6752
18.3687	171.788	29.9481
10.1476	83.1543	79.7712
21.2859	122.16	24.4376
9.93543	44.0838	46.7148
82.1742	76.997	17.0626
36.8279	78.7189	37.3191
11.828	63.6018	64.9358
40.6276	67.0469	34.1719
8.59006	135.357	50.5904
87.4935	95.2641	18.4725
15.5667	119.556	54.7338
14.8366	90.6102	76.0546
76.2402	73.8754	47.1481
45.2437	72.2332	52.2817
3.19402	104.437	71.8708
8.38551	100.201	10.6729
9.16391	11.6286	61.8652
56.7354	10.5266	89.4151
18.3131	24.9141	63.9401
17.8323	112.897	58.3762
84.0701	54.2726	30.4102
13.8608	60.7692	51.3317
81.2348	52.5848	37.2079
6.86656	25.3058	67.8763
20.9634		34.6309
2.29026		43.8356
20.1576		27.6363
3.98971		57.699
7.6736		19.3866
17.0738		39.0845
40.5352		94.3555
47.0633		33.7682
195.941		20.5172
28.8758
26.0943
29.8211
11.9566
56.371
18.6504
29.1888
9.49992
23.3476
11.6972
11.656
36.472
16.5416
8.11009
44.3808
9.47834
74.8444
93.9474
10.8277
191.184
16.8119
5.76973
7.89252
6.81191
108.701
49.3296
64.5536
12.2053
23.4367
8.00279
91.3481
10.4638
49.96
19.6351
10.9508
17.5518
