# Supplementary material for: Chemical reprogramming ameliorates cellular hallmarks of aging and extends lifespan
Source: EMBO Mol Med. 2025 Jun 30;17(8):2071–94. doi: 10.1038/s44321-025-00265-9 (PMC12340157; doi:10.1038/s44321-025-00265-9)
Supplement: Supplementary file 4 — Source data Fig. 2 [file 44321_2025_265_MOESM4_ESM.zip › Figure 2/2C/2C.xlsx]

## Sheet: Sheet1
Control 10%	Treated 10%	Control 1%	Treated 1%
114.944	86.0906	248.098	76.1649
31.011	32.0366	103.71	106.494
74.3338	230.541	24.6572	173.772
98.9455	130.144	165.344	55.7681
157.045	269.599	81.3837	48.9764
91.9511	52.0302	226.09	125.733
1216.07	36.7389	57.1897	112.673
174.527	251.506	114.28	68.8453
83.9397	45.5397	45.8693	155.228
108.802	131.766	151.856	84.4945
151.56	62.2073	98.9772	29.8931
384.948	244.59	21.4524	210.031
52.4016	107.168	89.6811	58.9148
167.038	96.1518	768.699	7.25632
80.1215	29.374	132.409	75.3755
148.484	68.3709	100	45.3983
0	72.7992	0	41.9986
428.13	61.7082	110.921	55.0457
238.224	168.344	60.2107	26.9028
205.232	59.6685	176.829	15.0714
144.005	54.482	52.7363	41.1428
235	52.3825	48.5235	41.9941
109.877	113.686	319.5	115.632
88.0939	76.6431	87.9736	19.3554
35.0069	140.047	120.646	57.048
261.172	32.7426	193.016	54.5431
201.954	87.9336	191.612	69.3911
60.1371	136.633	139.35	24.5654
166.795	81.3512	84.1647	66.3682
68.1034	29.1731	89.1572	74.5258
230.077	17.1757	178.607	71.1792
169.063	54.5245	116.218	592.148
257.147	95.1021	167.668	41.7654
231.327	49.5516	137.506	222.464
51.9162	83.4261	92.1769	38.1692
157.346	30.973	29.9282	80.9374
161.213	67.9914	46.5288	108.145
91.8581	165.437	120.328	98.8313
48.0094	48.4918	109.081	191.686
196.493		44.8076	25.7408
		70.7719	230.524
		56.6892	72.1548
		1512.06	75.8745
		77.6484	92.6385
		100.429	5.52825
		134.661
		263.863
		82.3517
		51.8114
		65.0888
		58.4368
