# Supplementary material for: Chemical reprogramming ameliorates cellular hallmarks of aging and extends lifespan
Source: EMBO Mol Med. 2025 Jun 30;17(8):2071–94. doi: 10.1038/s44321-025-00265-9 (PMC12340157; doi:10.1038/s44321-025-00265-9)
Supplement: Supplementary file 4 — Source data Fig. 2 [file 44321_2025_265_MOESM4_ESM.zip › Figure 2/2D/2D.xlsx]

## Sheet: Sheet1
Biological Replicate	Control	Treated
A	100	396.603
B	100	376.149
C	100	229.268
