# Supplementary material for: Chemical reprogramming ameliorates cellular hallmarks of aging and extends lifespan
Source: EMBO Mol Med. 2025 Jun 30;17(8):2071–94. doi: 10.1038/s44321-025-00265-9 (PMC12340157; doi:10.1038/s44321-025-00265-9)
Supplement: Supplementary file 5 — Source data Fig. 3 [file 44321_2025_265_MOESM5_ESM.zip]

Archive with 43 entries (33 files):
- Figure 3/
- __MACOSX/._Figure 3
- Figure 3/3E/
- Figure 3/3B/
- Figure 3/3C/
- Figure 3/3D/
- Figure 3/.DS_Store
- __MACOSX/Figure 3/._.DS_Store
- Figure 3/3H/
- Figure 3/3A/
- Figure 3/3F/
- Figure 3/3G/
- Figure 3/3I/
- Figure 3/3E/3E.xlsx
- __MACOSX/Figure 3/3E/._3E.xlsx
- Figure 3/3B/3B.xlsx
- __MACOSX/Figure 3/3B/._3B.xlsx
- Figure 3/3B/.DS_Store
- __MACOSX/Figure 3/3B/._.DS_Store
- Figure 3/3C/3C.xlsx
- __MACOSX/Figure 3/3C/._3C.xlsx
- Figure 3/3C/.DS_Store
- __MACOSX/Figure 3/3C/._.DS_Store
- Figure 3/3D/.DS_Store
- __MACOSX/Figure 3/3D/._.DS_Store
- Figure 3/3D/3D.xlsx
- __MACOSX/Figure 3/3D/._3D.xlsx
- Figure 3/3H/3H.xlsx
- __MACOSX/Figure 3/3H/._3H.xlsx
- Figure 3/3A/.DS_Store
- __MACOSX/Figure 3/3A/._.DS_Store
- Figure 3/3A/3A.xlsx
- __MACOSX/Figure 3/3A/._3A.xlsx
- Figure 3/3F/.DS_Store
- __MACOSX/Figure 3/3F/._.DS_Store
- Figure 3/3F/3F.xlsx
- __MACOSX/Figure 3/3F/._3F.xlsx
- Figure 3/3G/3G.xlsx
- __MACOSX/Figure 3/3G/._3G.xlsx
- Figure 3/3I/.DS_Store
- __MACOSX/Figure 3/3I/._.DS_Store
- Figure 3/3I/3I.xlsx
- __MACOSX/Figure 3/3I/._3I.xlsx
