# Supplementary material for: Chemical reprogramming ameliorates cellular hallmarks of aging and extends lifespan
Source: EMBO Mol Med. 2025 Jun 30;17(8):2071–94. doi: 10.1038/s44321-025-00265-9 (PMC12340157; doi:10.1038/s44321-025-00265-9)
Supplement: Supplementary file 5 — Source data Fig. 3 [file 44321_2025_265_MOESM5_ESM.zip › Figure 3/3E/3E.xlsx]

## Sheet: Sheet1
Control	Doxo	Doxo+Treated
1	4.08	2.13
1	2.88	0.8
1	2.91	1.1
1	1.79	0.7
