# Supplementary material for: Chemical reprogramming ameliorates cellular hallmarks of aging and extends lifespan
Source: EMBO Mol Med. 2025 Jun 30;17(8):2071–94. doi: 10.1038/s44321-025-00265-9 (PMC12340157; doi:10.1038/s44321-025-00265-9)
Supplement: Supplementary file 5 — Source data Fig. 3 [file 44321_2025_265_MOESM5_ESM.zip › Figure 3/3B/3B.xlsx]

## Sheet: Sheet1
Control	Treated
66.6362	130.126
94.499	173.737
72.2823	195.575
113.257	143.107
120.153	191.153
114.313	135.32
66.4961	106.041
101.814	83.022
79.868	159.956
83.2313	100.896
64.6736	139.416
98.6428	186.855
156.765	118.812
130.666	210.113
102.974	192.178
88.6266	160.028
117.749	96.6602
121.537	137.255
90.2413	220.121
92.4656	113.668
101.811	109.115
96.3739	144.3
63.4083	123.087
84.9061	123.042
80.1897	113.063
7.80116	153.425
121.942	97.0296
117.738	123.552
87.0611	197.723
90.603	165.401
80.3605	245.119
124.92	197.683
62.6817	173.554
61.9028	113.934
92.8612	129.201
119.805	127.845
97.3559	131.133
81.3888	243.035
97.5376	179.693
199.47	72.798
111.551	152.64
93.58	146.738
92.1608	122.931
71.859	204.453
150.689	221.349
95.7474	198.849
117.294	179.776
111.159	221.195
51.0723	140.23
108.628	103.327
100.596	227.927
91.7652	102.828
107.264	58.7057
120.053	78.1224
8.11363	82.0507
111.764	92.6811
81.9691	121.243
81.9722	177.789
101.994	142.916
123.932	86.2899
100.181	182.265
61.127	213.136
86.7409	178.304
142.305	150.208
100.019	178.437
57.8422	111.062
102.405	218.041
58.4179	124.237
123.199	141.785
87.9031	147.652
59.7186	121.403
100.642	110.639
86.1575	100.479
86.3161	106.529
83.9009	148.525
67.6059	101.11
140.93	158.155
96.497	169.304
7.09924	154.838
88.9975	126.524
108.781	186.392
127.015	85.3863
138.795	156.45
81.4842	113.823
78.9767	162.718
100.735	131.935
86.6794	201.077
90.7154	156.854
51.5665	167.851
84.9846	126.9
76.5739	94.3558
73.5107	175.218
71.2772	162.114
113.289	157.144
84.2319	177.647
82.2446	162.274
131.687	162.049
165.016	154.769
103.55	130.971
127.659	191.024
67.0272	202.553
93.8371	270.705
114.216	118.554
69.8949	205.987
86.587	181.945
105.365	180.9
92.4717	140.94
91.4835	129.002
127.751	201.245
89.2346	149.372
122.57	197.966
145.294	218.245
89.621	96.4246
131.759	111.642
161.111	200.609
67.5828	124.738
104.204	169.888
149.935	241.897
73.0058	161
75.6888	136.64
4.79953	256.553
131.561	174.641
105.939	129.052
193.399	122.212
152.301	222.642
173.376
66.0928
71.525
92.0161
89.347
83.6762
121.871
151.745
97.7823
117.516
141.107
100.73
128.223
70.7676
180.85
99.7757
116.549
106.516
73.9771
75.267
105.014
74.8699
78.6134
159.34
121.018
130.466
125.588
70.0873
98.0394
149.099
70.6984
98.1764
129.186
148.756
102.34
113.737
103.148
86.2976
94.4066
79.34
104.629
64.0101
62.8326
97.9239
