# Supplementary material for: Chemical reprogramming ameliorates cellular hallmarks of aging and extends lifespan
Source: EMBO Mol Med. 2025 Jun 30;17(8):2071–94. doi: 10.1038/s44321-025-00265-9 (PMC12340157; doi:10.1038/s44321-025-00265-9)
Supplement: Supplementary file 5 — Source data Fig. 3 [file 44321_2025_265_MOESM5_ESM.zip › Figure 3/3C/3C.xlsx]

## Sheet: Sheet1
Control	Treated
124.613	144.423
94.9763	250.758
189.763	287.109
140.316	99.3207
152.227	60.0632
77.8989	105.719
162.543	100.316
132.164	336.145
83.5071	69.7946
29.4787	140.016
123.333	233.491
46.872	282.575
142.543	118.942
200.821	208.878
93.981	146.619
103.776	184.818
140.585	143.46
136.209	225.893
23.6809	137.046
70.5845	88.2622
37.1564	134.645
53.3491	380.964
73.3491	127.883
49.1311	131.927
65.5292	195.482
82.2117	170.995
55.6556	68.2464
260.316	186.651
104.139	275.972
70.9795	212.733
85.624	153.27
78.1833	305.087
114.25	173.002
90.3318	266.051
49.9052	403.555
127.409	242.954
151.39	118.578
45.9242	313.712
52.8278	253.712
49.9842	234.945
65.5292	87.6619
296.303	95.0395
182.575	254.834
63.6335	109.479
79.0837	124.392
173.476	221.469
74.2338	358.863
116.967	105.498
139.4	99.3049
103.428	58.0727
155.482	69.2259
102.275	124.218
48.1359	105.055
49.2733	133.444
44.2654	195.861
86.951	148.246
46.3191	179.684
263.397	91.6272
123.033	229.084
126.493	104.471
115.529	272.97
77.4882	86.0348
201.943	141.406
31.8957	115.624
50.3002	367.109
104.297	83.6651
175.055	352.085
106.809	197.852
77.9621	228.357
153.76	238.847
65.2449	207.093
47.5671	177.093
207.93	128.752
109.494	179.937
114.755	239.605
171.485	383.049
167.757	237.251
306.856	156.082
212.938	172.654
64.2022	380.063
84.8499	222.054
256.935	233.096
220.616	237.314
111.185	135.703
166.382	205.308
183.965	145.355
44.0126	125.893
41.8483	107.457
83.7441	145.545
76.951	218.72
42.7488	147.678
95.2607	176.998
40.5371	78.1359
102.859	81.2796
138.42	39.3997
112.686	131.927
48.357	412.654
62.0063	195.371
73.128	415.055
143.428	235.877
139.384	250.427
131.675	192.085
235.276	138.499
216.224	92.3855
247.63	142.291
88.1517	179.731
195.292	201.027
72.3065	164.724
45.7346	116.445
75.1343	311.185
141.69	247.472
135.355	343.839
79.842	344.171
58.2306	290.616
45.0553	229.021
69.4629	159.479
219.273	170.442
82.8594	293.539
73.1596	55.7662
206.651	91.5798
44.7551	236.635
31.1374	243.207
107.852	190.458
21.485	166.335
31.4376	220
35.6082	185.719
54.6445	126.556
151.185	376.714
84.613	144.392
197.883	316.43
237.757	130.932
82.812	259.858
59.2575	121.532
73.0016	179.621
193.381	134.155
158.499	126.493
171.927	433.918
65.7188	146.872
51.9905	178.942
91.7062	185.197
69.763	258.231
117.678	201.343
137.646	56.6351
162.733	126.556
246.035	51.2164
77.0932	106.967
156.556	107.062
78.4676	346.509
58.1359	94.139
97.1722	194.186
218.878	134.092
88.9258	83.3807
87.4092	327.046
188.42	160.253
44.6761	139.7
137.235	106.019
64.0126	246.761
204.076	226.572
236.256	109.652
78.6572	114.945
153.997	151.453
139.068	167.583
44.0126	117.251
104.265	400.664
45.7978	172.148
80.4107	159.273
103.239	154.945
223.017	110.853
69.0363	173.239
149.763	424.107
130.932	344.739
33.4597	339.431
109.273	212.212
57.9147	162.022
110.016	195.403
262.48	142.591
57.6303	343.712
107.014	326.13
136.777	242.765
37.1248
113.839
43.3175
36.2243
121.58
45.3397
126.698
45.2133
39.5893
100
30.2844
102.986
199.321
126.319
200.095
216.619
152.622
30.237
112.796
51.1532
37.4092
178.973
43.0964
243.444
141.374
27.8041
68.0411
58.6256
119.7
64.7393
131.722
37.0458
114.028
189.021
96.0821
181.943
112.322
74.9289
227.314
77.7883
44.8815
262.575
219.968
132.164
82.9226
35.8452
201.833
146.224
58.7362
73.8705
137.804
243.286
144.518
79.6209
106.714
59.9684
128.483
76.872
253.744
147.235
129.716
155.482
205.45
89.6998
42.4961
69.4945
194.092
80.8531
119.668
60.2528
46.0979
222.749
92.3539
148.562
111.011
91.3902
161.769
60.237
33.7757
240.427
191.912
61.8167
95.4818
250.806
100.49
71.09
141.248
100.679
55.9084
196.651
94.6603
49.0521
142.37
110.269
39.9684
48.3728
200.19
120.395
81.4534
162.385
33.0016
80.5213
146.035
283.633
168.073
76.4771
83.6493
89.9684
65.2133
61.5956
60.1738
55.9716
24.9131
83.0174
55.4976
147.472
52.2591
56.5403
139.81
58.436
94.5656
67.1406
68.2938
123.681
31.406
134.992
34.06
99.1311
200.3
34.6603
78.1833
119.242
68.2148
53.5703
115.877
63.2543
45.861
167.03
43.2859
113.207
95.7662
108.167
188.942
108.231
39.4471
66.0664
87.6619
59.5261
177.709
60.4739
137.109
51.8799
66.0348
220.916
112.006
155.545
76.0821
141.438
158.594
74.8657
182.07
191.027
119.147
51.6114
118.926
79.1311
195.829
132.875
301.185
34.4392
117.946
79.4787
61.8957
122.085
143.365
75.2449
257.204
228.673
129.494
