# Supplementary material for: Chemical reprogramming ameliorates cellular hallmarks of aging and extends lifespan
Source: EMBO Mol Med. 2025 Jun 30;17(8):2071–94. doi: 10.1038/s44321-025-00265-9 (PMC12340157; doi:10.1038/s44321-025-00265-9)
Supplement: Supplementary file 5 — Source data Fig. 3 [file 44321_2025_265_MOESM5_ESM.zip › Figure 3/3D/3D.xlsx]

## Sheet: Sheet1
Biological Replicate	Control	Doxo	Treated+Doxo
A	5.54135	35.0769	12.0643
B	6.37255	35.5615	14.8368
