# Supplementary material for: Chemical reprogramming ameliorates cellular hallmarks of aging and extends lifespan
Source: EMBO Mol Med. 2025 Jun 30;17(8):2071–94. doi: 10.1038/s44321-025-00265-9 (PMC12340157; doi:10.1038/s44321-025-00265-9)
Supplement: Supplementary file 5 — Source data Fig. 3 [file 44321_2025_265_MOESM5_ESM.zip › Figure 3/3A/3A.xlsx]

## Sheet: Sheet1
Control	Treated
248.696	268.334
162.214	77.0623
45.6094	55.8808
35.2847	96.8068
60.7238	123.31
280.947	59.2869
127.515	47.8446
146.993	36.8813
406.014	75.4125
73.124	59.7126
324.694	69.5583
84.3002	65.1943
307.078	75.306
74.2416	79.8829
31.1868	472.432
45.0239	57.8499
168.228	313.89
164.449	27.1953
56.0937	64.7153
84.3534	53.8584
433.475	533.262
69.984	24.4811
694.199	268.334
366.897	108.515
249.122	286.429
350.559	34.7525
85.0985	55.0825
77.7541	120.862
162.64	255.987
340.447	301.384
50.7185	48.5365
125.492	60.5641
164.449	63.5444
49.9202	99.4146
252.741	50.4524
50.2927	83.9808
54.3374	192.549
286.908	57.5306
92.3896	204.204
93.4007	60.0319
80.8409	75.6253
99.7339	64.8217
196.221	64.9814
486.376	51.8361
518.467	58.4886
36.0298	110.165
941.618	94.5716
57.3709	113.89
161.682	422.565
81.0005	71.1016
59.1804	272.166
60.6706	59.2869
132.092	89.1964
67.0037	79.8297
131.293	72.645
44.8643	30.8675
58.3821	82.8632
115.381	43.5338
56.0404	48.909
87.2805	580.681
68.9196	58.0628
213.039	62.3736
38.5844	41.1389
46.8334	71.6871
466.205	73.7626
955.561	77.0623
40.6599	70.5695
269.292	112.4
73.0176	107.664
202.235	49.9734
61.3624	35.604
215.966	77.488
65.9925	47.206
168.494	37.7861
1333.32	37.6796
1941.83	56.3065
62.2139	71.8467
56.892	47.2592
375.572	51.4103
85.4178	154.816
51.8361	51.7829
62.3204	58.7014
89.4093	152.847
71.6338	184.353
91.1655	179.564
262.64	74.082
43.2677	93.2943
42.8952	48.5365
284.832	141.086
62.2139	84.3002
78.3395	55.1889
82.0117	113.092
108.781	54.9228
134.38	69.5051
490.58	62.8526
46.1948	28.9516
100.266	140.607
118.308	14.2629
53.2198	32.7302
90.2608	65.0346
88.2916	106.812
89.1432	54.4971
66.7376	33.6881
1209.21	306.44
158.435	43.1613
54.7632	84.7259
82.6503	83.1825
280.947	51.3039
108.728	45.2368
87.3869	34.5396
550.825	49.6009
52.049	21.5008
101.277	75.5189
56.2001	49.4944
318.627	47.3124
749.388	29.1112
239.755	67.4827
142.576	51.0378
48.43	616.179
1491.22	39.4359
55.6679	64.3427
97.2326	39.4359
407.61	61.6285
40.8196	62.3736
49.2283	102.821
185.045	33.6349
143.161	121.873
372.858	41.0325
344.864	54.1778
98.5098	63.3316
73.5498	87.174
555.721	58.4886
377.701	131.772
142.523	50.2395
37.6264	75.4657
446.567	70.9952
84.5663	69.7712
65.2475	89.8882
165.247	53.4859
594.359	121.927
67.9085	47.7914
101.65	60.0319
267.057	130.176
205.322	87.653
49.6541	44.1724
45.5029	54.3374
64.9282	78.6056
75.5189	88.3981
108.462	67.6424
68.8664	98.1905
483.555	86.3757
111.708	162.214
85.8968	79.8829
54.3374	46.4077
986.695	41.1921
79.1911	138.797
108.036	280.681
84.4066	131.453
65.4071	99.521
46.727	1085.95
229.856	51.57
62.8526	87.2272
48.0043	167.057
114.316	88.2384
175.146	21.1815
1210.48	59.4465
75.1464	73.2304
43.5338	56.2533
52.3683	148.856
296.754	79.4572
127.94	38.9037
31.719	55.7211
469.292	92.1767
618.042	200.745
538.159	495.955
50.9846	1248.43
953.592	47.3656
87.7062	1424.85
460.298	106.333
137.786	47.4188
83.5019	44.9707
18.2012	50.5588
52.5279	79.2443
569.292	86.2161
112.613	104.843
76.1043	69.4518
79.5636	49.6541
69.0793	63.4912
384.566	63.5444
446.088	73.0176
137.999	88.7174
549.814	36.7749
44.545	65.4604
162.001	83.8744
48.7493	97.0197
41.8308	72.8579
187.068	62.9058
173.869	86.4822
326.131	95.7424
102.288	74.9867
119.478	112.507
219.159	25.3326
61.5221	67.6424
54.4971	180.788
489.037	74.4545
102.821	201.703
43.587	84.513
120.915	84.0873
98.2437	43.108
61.8946	98.8824
105.162	91.1655
90.793	61.5221
371.9	34.859
696.434	68.8132
51.8893	76.6365
50.3991	65.3007
38.8505	37.7861
193.081	85.8435
66.7376	50.7185
91.3252	113.677
321.82	66.1522
1501.6	36.7749
921.075	72.4854
347.578	70.1969
26.6099	166.684
75.0931	67.5359
344.226	50.8781
592.815	32.198
130.229
49.3348
437.467
328.685
181.001
555.402
38.4247
645.29
57.0516
387.014
57.7967
590.154
41.6711
847.419
77.8073
213.199
43.7467
539.329
746.621
373.763
76.9558
295.689
99.3081
110.644
44.8643
31.6658
373.497
60.9367
77.009
522.406
204.79
75.9447
423.736
82.4375
181.692
54.71
87.8659
158.861
41.5647
31.8254
246.674
83.4486
654.923
63.9702
148.749
161.362
141.618
71.1016
77.8073
65.141
374.88
92.5492
138.744
97.6583
60.3513
84.5663
60.9367
55.4018
150.825
346.621
