# Supplementary material for: Chemical reprogramming ameliorates cellular hallmarks of aging and extends lifespan
Source: EMBO Mol Med. 2025 Jun 30;17(8):2071–94. doi: 10.1038/s44321-025-00265-9 (PMC12340157; doi:10.1038/s44321-025-00265-9)
Supplement: Supplementary file 5 — Source data Fig. 3 [file 44321_2025_265_MOESM5_ESM.zip › Figure 3/3G/3G.xlsx]

## Sheet: p53
Control	Treated 6D	Treated 29D
1	0.52	0.63
1	0.41	0.62
1	0.462759	0.67
1		0.35

## Sheet: Btg2
Control	Treated 6D	Treated 29D
1	1.56	2.32
1	1.26	1.11
1	1.08048	1.97
1		0.84
