# Supplementary material for: Chemical reprogramming ameliorates cellular hallmarks of aging and extends lifespan
Source: EMBO Mol Med. 2025 Jun 30;17(8):2071–94. doi: 10.1038/s44321-025-00265-9 (PMC12340157; doi:10.1038/s44321-025-00265-9)
Supplement: Supplementary file 6 — Source data Fig. 5 [file 44321_2025_265_MOESM6_ESM.zip]

Archive with 40 entries (27 files):
- Figure 5/
- __MACOSX/._Figure 5
- Figure 5/5I/
- Figure 5/5G/
- Figure 5/5A/
- Figure 5/5F/
- Figure 5/5H/
- Figure 5/.DS_Store
- __MACOSX/Figure 5/._.DS_Store
- Figure 5/5J/
- Figure 5/5C/
- Figure 5/5D/
- Figure 5/5E/
- Figure 5/5B/
- Figure 5/5K/
- Figure 5/5L/
- Figure 5/5I/5I.xlsx
- __MACOSX/Figure 5/5I/._5I.xlsx
- Figure 5/5G/5G.xlsx
- __MACOSX/Figure 5/5G/._5G.xlsx
- Figure 5/5A/5A.xlsx
- __MACOSX/Figure 5/5A/._5A.xlsx
- Figure 5/5F/5F.xlsx
- __MACOSX/Figure 5/5F/._5F.xlsx
- Figure 5/5H/5H.xlsx
- __MACOSX/Figure 5/5H/._5H.xlsx
- Figure 5/5J/5J.xlsx
- __MACOSX/Figure 5/5J/._5J.xlsx
- Figure 5/5C/5C.xlsx
- __MACOSX/Figure 5/5C/._5C.xlsx
- Figure 5/5D/5D.xlsx
- __MACOSX/Figure 5/5D/._5D.xlsx
- Figure 5/5E/5E.xlsx
- __MACOSX/Figure 5/5E/._5E.xlsx
- Figure 5/5B/5B.xlsx
- __MACOSX/Figure 5/5B/._5B.xlsx
- Figure 5/5K/5K.xlsx
- __MACOSX/Figure 5/5K/._5K.xlsx
- Figure 5/5L/5L.xlsx
- __MACOSX/Figure 5/5L/._5L.xlsx
