# Supplementary material for: Chemical reprogramming ameliorates cellular hallmarks of aging and extends lifespan
Source: EMBO Mol Med. 2025 Jun 30;17(8):2071–94. doi: 10.1038/s44321-025-00265-9 (PMC12340157; doi:10.1038/s44321-025-00265-9)
Supplement: Supplementary file 6 — Source data Fig. 5 [file 44321_2025_265_MOESM6_ESM.zip › Figure 5/5I/5I.xlsx]

## Sheet: Sheet1
Days	Control					2c
D9	19.035	32.12	22.27	17.1	32.61	19.5	27.5	17.5	21	26.5	20.35
D21	10.8	11.77	10.89	10.815		13.73	13.24	12.39	14.425
