# Supplementary material for: Chemical reprogramming ameliorates cellular hallmarks of aging and extends lifespan
Source: EMBO Mol Med. 2025 Jun 30;17(8):2071–94. doi: 10.1038/s44321-025-00265-9 (PMC12340157; doi:10.1038/s44321-025-00265-9)
Supplement: Supplementary file 6 — Source data Fig. 5 [file 44321_2025_265_MOESM6_ESM.zip › Figure 5/5G/5G.xlsx]

## Sheet: Sheet1
Days	Control						2c
D9	166	184	185	176	134	174	191	216	163	185	219	178
D11	155	156					186	178
D14	118	94	126	87			117	124	128	131
D18	31	50	43				95	68	81	37	46
D24	10	28	4	23	11		17	30	31	26	18
