# Supplementary material for: Chemical reprogramming ameliorates cellular hallmarks of aging and extends lifespan
Source: EMBO Mol Med. 2025 Jun 30;17(8):2071–94. doi: 10.1038/s44321-025-00265-9 (PMC12340157; doi:10.1038/s44321-025-00265-9)
Supplement: Supplementary file 6 — Source data Fig. 5 [file 44321_2025_265_MOESM6_ESM.zip › Figure 5/5A/5A.xlsx]

## Sheet: 5A
Days	DMSO (n=42)	50uM TCP (n=98)	50uM Repsox (n=79)	50uM 2c (n=79)
8
11	1		1
11	1
12	1
12	1
12	1
13	1	1		1
13
14	1	1	1	1
14	1
14	1
15	1	1
15	1
15	1
16	1	1	1	1
16	1	1	1	1
16				1
16				1
16
16
16
18	1	1	1	1
18	1	1	1	1
18	1	1	1
18	1	1	1
18		1	1
18
18
19	1	1	1	1
19	1	1	1
19	1	1	1
19	1	1
19	1	1
19	1
19	1
19
20	1	1	1	1
20	1	1	1
20		1	1
20		1	1
20		1	1
20
20
21	1	1	1	1
21	1	1		1
21				1
21				1
21
21
21
21
22		1	1	1
22		1	1	1
22		1	1	1
22		1	1	1
22		1	1
22		1	1
22		1	1
22		1	1
22		1	1
22		1	1
22		1	1
22		1
23	1	1	1	1
23		1	1	1
23		1	1	1
23		1	1	1
23		1
23		1
23		1
23
23
25	1	1	1	1
25	1	1	1	1
25	1	1	1	1
25	1	1	1	1
25		1	1	1
25		1	1	1
25		1	1	1
25		1	1	1
25				1
25
26	1	1	1	1
26		1	1	1
26		1	1	1
26		1	1	1
26			1
26			1
26
26
26
27	1	1	1	1
27	1	1	1	1
27	1	1	1	1
27		1	1	1
27		1		1
27		1		1
27				1
27				1
27				1
27				1
28		1	1	1
28		1	1	1
28		1	1	1
28		1	1	1
28		1		1
28				1
28				1
28				1
28				1
28				1
29	1	1	1	1
29		1	1	1
29		1		1
29		1		1
29				1
30		1	1	1
30		1	1	1
30		1		1
30		1		1
32	1	1	1	1
32		1	1	1
32		1		1
32		1		1
32		1
32
33		1	1	1
33		1	1
33		1
34	1	1	1	1
34		1	1
35		1	1
36		1	1
37		1		1
38
39			1
