# Supplementary material for: Chemical reprogramming ameliorates cellular hallmarks of aging and extends lifespan
Source: EMBO Mol Med. 2025 Jun 30;17(8):2071–94. doi: 10.1038/s44321-025-00265-9 (PMC12340157; doi:10.1038/s44321-025-00265-9)
Supplement: Supplementary file 6 — Source data Fig. 5 [file 44321_2025_265_MOESM6_ESM.zip › Figure 5/5F/5F.xlsx]

## Sheet: Sheet1
D7	D16	D25	D25+2c
0	42.8	41.5	42.9
0	37.4	41.1	39.6
0	29.6	47.2	48.7
0	32.2	57.5	29.5
0	40.6	41.7	43.7
0	30.3	48.3	44
0	31	46.1	37.2
0	35.6	47.8	35.6
0	34.5	50.8	34
0	41.7	47.4	48.6
0	37.3	39.2	42.1
		46.6	32
		40.2	36.5
		52.7	41.6
		39.9	36.3
		40.4	38.7
		45.6	23.6
		45.1	41.2
			38.2
			43.9
			37.9
