# Supplementary material for: Chemical reprogramming ameliorates cellular hallmarks of aging and extends lifespan
Source: EMBO Mol Med. 2025 Jun 30;17(8):2071–94. doi: 10.1038/s44321-025-00265-9 (PMC12340157; doi:10.1038/s44321-025-00265-9)
Supplement: Supplementary file 6 — Source data Fig. 5 [file 44321_2025_265_MOESM6_ESM.zip › Figure 5/5H/5H.xlsx]

## Sheet: Sheet1
Days	Control						2c
D9	168	185		153	101	273	91	209	118	160	256	155
D21	4.33	5.21	6.32	6.94			42.78	29.35	35.24	40.65
