# Supplementary material for: Chemical reprogramming ameliorates cellular hallmarks of aging and extends lifespan
Source: EMBO Mol Med. 2025 Jun 30;17(8):2071–94. doi: 10.1038/s44321-025-00265-9 (PMC12340157; doi:10.1038/s44321-025-00265-9)
Supplement: Supplementary file 6 — Source data Fig. 5 [file 44321_2025_265_MOESM6_ESM.zip › Figure 5/5J/5J.xlsx]

## Sheet: All
Days	Control	2c
D3	47	52
D7	50	60
D14	17	25
D19	12	17

## Sheet: D3
Hours	Control	2c
1	1	1
2	1	1
3	1	1
4	1	1
5	1	1
6	1	1
7	1	1
8	1	1
9	1	1
10	1	1
11	1	1
12	1	1
13	1	1
14	1	1
15	1	0.98
16	1	0.98
17	1	0.98
18	0.98	0.98
19	0.98	0.98
20	0.98	0.96
21	0.96	0.95
22	0.94	0.95
23	0.9	0.93
24	0.9	0.93
42	0.65	0.8
43	0.62	0.76
44	0.58	0.76
45	0.54	0.76
46	0.52	0.67
47	0.44	0.64
48	0.42	0.64
49	0.4	0.56
50	0.35	0.55
51	0.35	0.53
52	0.33	0.47
53	0.25	0.45
54	0.23	0.42
55	0.21	0.42
56	0.19	0.4
57	0.19	0.4
58	0.19	0.38
59	0.17	0.38
60	0.15	0.35
61	0.15	0.35
62	0.15	0.35
63	0.15	0.35
64	0.13	0.31
65	0.12	0.27
66	0.12	0.27
67	0.12	0.24
68	0.12	0.22
69	0.1	0.2
70	0.1	0.18
71	0.1	0.18
72	0.1	0.15
73	0.08	0.15

## Sheet: D7
Hours	Control	2c
0	1	1
3	1	1
6	1	1
9	1	1
12	0.9	1
15	0.9	1
18	0.86	0.98
21	0.81	0.98
24	0.81	0.98
27	0.76	0.9
30	0.76	0.85
33	0.76	0.85
69	0.24	0.39
72	0.1	0.39
75	0.1	0.34
78	0.05	0.27
81	0	0.2
84	0	0.1
87	0	0.07

## Sheet: D14
Hours	Control	2c
0	1	1
2	0.98	1
4	0.88	1
6	0.86	0.94
8	0.74	0.92
10	0.67	0.9
12	0.62	0.9
14	0.57	0.88
16	0.5	0.83
18	0.45	0.81
20	0.38	0.73
22	0.31	0.62
24	0.21	0.5
26	0.17	0.46
28	0.17	0.42
30	0.12	0.31
32	0.12	0.27
34	0.12	0.23
36	0.07	0.21
38	0.07	0.17
40	0.07	0.13
42	0.07	0.1
44	0.02	0.04
46	0	0

## Sheet: Day 19
Hours	Control	2c
0	1	1
1	0.87	1
2	0.76	0.93
3	0.71	0.91
4	0.64	0.89
5	0.62	0.85
6	0.6	0.8
7	0.6	0.8
8	0.58	0.8
9	0.53	0.76
10	0.53	0.7
11	0.53	0.67
12	0.49	0.63
13	0.4	0.59
14	0.4	0.54
15	0.38	0.52
16	0.36	0.5
17	0.31	0.39
