# Supplementary material for: Chemical reprogramming ameliorates cellular hallmarks of aging and extends lifespan
Source: EMBO Mol Med. 2025 Jun 30;17(8):2071–94. doi: 10.1038/s44321-025-00265-9 (PMC12340157; doi:10.1038/s44321-025-00265-9)
Supplement: Supplementary file 6 — Source data Fig. 5 [file 44321_2025_265_MOESM6_ESM.zip › Figure 5/5C/5C.xlsx]

## Sheet: 5C
Days	DMSO (n=42)		50uM Repsox (n=79)			100uM Repsox (n=78)			200uM Repsox (n=47)
8
11	1		1
11	1
12	1								1
12	1								1
12	1
13	1					1
13
14	1		1
14	1
14	1
15	1					1			1
15	1								1
15	1
16	1		1			1			1
16	1		1						1
16
16
16
16
16
18	1		1			1			1
18	1		1			1			1
18	1		1			1			1
18	1		1						1
18			1						1
18									1
18									1
19	1		1			1			1
19	1		1			1			1
19	1		1			1
19	1					1
19	1
19	1
19	1
19
20	1		1			1			1
20	1		1			1			1
20			1						1
20			1						1
20			1
20
20
21	1		1			1			1
21	1					1
21						1
21						1
21						1
21						1
21
21
22			1			1			1
22			1			1
22			1			1
22			1
22			1
22			1
22			1
22			1
22			1
22			1
22			1
22
23	1		1			1			1
23			1			1			1
23			1			1			1
23			1			1			1
23						1
23						1
23						1
23						1
23						1
25	1		1			1			1
25	1		1			1			1
25	1		1			1			1
25	1		1			1			1
25			1			1			1
25			1			1			1
25			1			1
25			1			1
25						1
25
26	1		1			1			1
26			1			1			1
26			1			1			1
26			1			1			1
26			1			1			1
26			1			1
26						1
26
26
27	1		1			1
27	1		1			1
27	1		1			1
27			1			1
27						1
27						1
27						1
27
27
27
28			1			1
28			1			1
28			1			1
28			1			1
28						1
28
28
28
28
28
29	1		1			1
29			1			1
29						1
29						1
29
30			1			1
30			1
30
30
32	1		1			1
32			1
32
32
32
32
33			1			1
33			1
33
34	1		1			1
34			1
35			1						1
36			1
37
38
39			1
