# Supplementary material for: Chemical reprogramming ameliorates cellular hallmarks of aging and extends lifespan
Source: EMBO Mol Med. 2025 Jun 30;17(8):2071–94. doi: 10.1038/s44321-025-00265-9 (PMC12340157; doi:10.1038/s44321-025-00265-9)
Supplement: Supplementary file 6 — Source data Fig. 5 [file 44321_2025_265_MOESM6_ESM.zip › Figure 5/5D/5D.xlsx]

## Sheet: 5D
Days	DMSO (n=42)	50uM TCP (n=98)			100uM TCP (n=36)			200uM TCP (n=91)
8								1
11	1
11	1
12	1				1			1
12	1				1
12	1
13	1	1			1			1
13
14	1	1						1
14	1							1
14	1							1
15	1	1			1			1
15	1				1			1
15	1							1
16	1	1			1			1
16	1	1
16
16
16
16
16
18	1	1						1
18	1	1						1
18	1	1						1
18	1	1						1
18		1						1
18
18
19	1	1			1			1
19	1	1			1			1
19	1	1			1			1
19	1	1			1			1
19	1	1			1			1
19	1				1			1
19	1							1
19								1
20	1	1			1			1
20	1	1			1			1
20		1						1
20		1						1
20		1						1
20								1
20
21	1	1			1			1
21	1	1						1
21								1
21								1
21								1
21								1
21								1
21								1
22		1			1			1
22		1			1			1
22		1						1
22		1						1
22		1						1
22		1
22		1
22		1
22		1
22		1
22		1
22		1
23	1	1			1			1
23		1			1			1
23		1						1
23		1						1
23		1						1
23		1
23		1
23
23
25	1	1			1			1
25	1	1			1			1
25	1	1						1
25	1	1						1
25		1						1
25		1						1
25		1						1
25		1						1
25								1
25
26	1	1			1			1
26		1						1
26		1						1
26		1
26
26
26
26
26
27	1	1			1			1
27	1	1						1
27	1	1						1
27		1						1
27		1						1
27		1
27
27
27
27
28		1			1			1
28		1			1			1
28		1						1
28		1
28		1
28
28
28
28
28
29	1	1			1			1
29		1						1
29		1						1
29		1						1
29								1
30		1			1			1
30		1			1			1
30		1			1
30		1
32	1	1			1			1
32		1			1			1
32		1						1
32		1						1
32		1
32
33		1						1
33		1
33		1
34	1	1			1			1
34		1			1
35		1			1			1
36		1
37		1
38
39
