# Supplementary material for: Chemical reprogramming ameliorates cellular hallmarks of aging and extends lifespan
Source: EMBO Mol Med. 2025 Jun 30;17(8):2071–94. doi: 10.1038/s44321-025-00265-9 (PMC12340157; doi:10.1038/s44321-025-00265-9)
Supplement: Supplementary file 6 — Source data Fig. 5 [file 44321_2025_265_MOESM6_ESM.zip › Figure 5/5E/5E.xlsx]

## Sheet: Sheet1
Day	Control				2c				Metformin
0	0	0	0		0	0	0		0	0	0
1	23.75	28.75	20.6667		25.5	21	20.3333		8.25	27	12.75
2	93	129.75	73.6667		98.75	94.5	103.667		60.5	96	97.25
3	60	65.5	70		43.5	68	68		54	65.3333	72.5
4	3.33333	3.25	13.25		20.25	7.25	6.5		23.75	10.5	13.5
5	0	0.25	0.75		7.5	1	1		2.25	0	3
6	0	0	0		4.25	0.25	0.5		0.25	0	0.5
7	0	0	0		2.5	0	0		0	0	0
8	0	0	0		0	0	0		0	0	0
