# Supplementary material for: Chemical reprogramming ameliorates cellular hallmarks of aging and extends lifespan
Source: EMBO Mol Med. 2025 Jun 30;17(8):2071–94. doi: 10.1038/s44321-025-00265-9 (PMC12340157; doi:10.1038/s44321-025-00265-9)
Supplement: Supplementary file 6 — Source data Fig. 5 [file 44321_2025_265_MOESM6_ESM.zip › Figure 5/5B/5B.xlsx]

## Sheet: 5B
Days	DMSO (n=42)			50uM 2c (n=79)			100uM 2c (n=89)			200uM 2c (n=75)
8
11	1									1
11	1
12	1									1
12	1									1
12	1
13	1			1			1			1
13										1
14	1			1			1			1
14	1
14	1
15	1									1
15	1									1
15	1
16	1			1			1			1
16	1			1			1			1
16				1			1			1
16				1						1
16										1
16										1
16										1
18	1			1			1			1
18	1			1			1			1
18	1						1			1
18	1						1			1
18							1			1
18
18
19	1			1			1			1
19	1						1			1
19	1						1			1
19	1
19	1
19	1
19	1
19
20	1			1			1			1
20	1						1			1
20							1			1
20										1
20										1
20										1
20										1
21	1			1			1			1
21	1			1			1			1
21				1			1			1
21				1						1
21
21
21
21
22				1			1			1
22				1			1
22				1			1
22				1			1
22							1
22							1
22							1
22
22
22
22
22
23	1			1			1			1
23				1			1			1
23				1			1			1
23				1			1			1
23							1			1
23							1			1
23							1			1
23							1			1
23
25	1			1			1			1
25	1			1			1			1
25	1			1			1			1
25	1			1			1			1
25				1			1			1
25				1			1
25				1			1
25				1			1
25				1			1
25							1
26	1			1			1			1
26				1			1			1
26				1			1			1
26				1			1			1
26							1			1
26							1			1
26							1			1
26										1
26										1
27	1			1			1			1
27	1			1			1			1
27	1			1			1
27				1			1
27				1
27				1
27				1
27				1
27				1
27				1
28				1			1			1
28				1			1			1
28				1			1
28				1			1
28				1			1
28				1
28				1
28				1
28				1
28				1
29	1			1			1			1
29				1			1
29				1			1
29				1
29				1
30				1			1			1
30				1			1			1
30				1			1
30				1
32	1			1			1
32				1			1
32				1			1
32				1			1
32							1
32							1
33				1			1
33
33
34	1			1
34
35							1
36
37				1			1
38							1
39							1
