# Supplementary material for: Chemical reprogramming ameliorates cellular hallmarks of aging and extends lifespan
Source: EMBO Mol Med. 2025 Jun 30;17(8):2071–94. doi: 10.1038/s44321-025-00265-9 (PMC12340157; doi:10.1038/s44321-025-00265-9)
Supplement: Supplementary file 6 — Source data Fig. 5 [file 44321_2025_265_MOESM6_ESM.zip › Figure 5/5K/5K.xlsx]

## Sheet: D14
Hours	Control	2c
0	1	1
2	0.98	1
4	0.88	1
6	0.86	0.94
8	0.74	0.92
10	0.67	0.9
12	0.62	0.9
14	0.57	0.88
16	0.5	0.83
18	0.45	0.81
20	0.38	0.73
22	0.31	0.62
24	0.21	0.5
26	0.17	0.46
28	0.17	0.42
30	0.12	0.31
32	0.12	0.27
34	0.12	0.23
36	0.07	0.21
38	0.07	0.17
40	0.07	0.13
42	0.07	0.1
44	0.02	0.04
46	0	0
