# Supplementary material for: Chemical reprogramming ameliorates cellular hallmarks of aging and extends lifespan
Source: EMBO Mol Med. 2025 Jun 30;17(8):2071–94. doi: 10.1038/s44321-025-00265-9 (PMC12340157; doi:10.1038/s44321-025-00265-9)
Supplement: Supplementary file 6 — Source data Fig. 5 [file 44321_2025_265_MOESM6_ESM.zip › Figure 5/5L/5L.xlsx]

## Sheet: Day19
Hours	Control	2c
0	1	1
1	0.25	0.79
2	0.25	0.77
3	0.23	0.77
4	0.21	0.76
5	0.2	0.74
6	0.2	0.74
7	0.19	0.71
8	0.17	0.65
9	0.15	0.64
10	0.15	0.61
11	0.14	0.57
12	0.12	0.57
13	0.08	0.53
14	0.08	0.49
15	0.06	0.44
16	0.06	0.41
17	0.04	0.38
